# Supplementary material for: Insights into the Periplasmic Proteins of Acinetobacter baumannii AB5075 and the Impact of Imipenem Exposure: A Proteomic Approach
Source: Int J Mol Sci. 2019 Jul 13;20(14):3451. doi: 10.3390/ijms20143451 (PMC6679007; doi:10.3390/ijms20143451)
Supplement: Supplementary file 1 [file ijms-20-03451-s001.zip › Table S2.xlsx]

## Sheet: Periplasmatic proteins
UniProtKB Entry	Name	Locus tag	Gene name	PRED-TAT	SecretomeP 2.0	SignalP 4.1	LipoP 1.0	TMHMM 2.0	TOPCONS	Functional categories
				(SP, signal peptide; MLCS, most likely cleavage site; Rs, reliability score)	Thresholds = 0.5	D-cutoff 0.57	(SpI: signal peptidase I; SpIIsignal peptidase II; CYT: cytoplasmic)	No. of predicted TMHs	No. of predicted TM-helix
V5V8J3	AdeT RND type efflux pump	ABUW_0009	ABUW_0009	Sec SP predicted. MLCS: 1 - 22 [AQA-AS]. Rs: 0.998	0.795924	0.879	SpI score=23.7603	0	0	Antibiotic resistance
A0A0D5YDK2	Uncharacterized protein	ABUW_0021	ABUW_0021	Sec SP predicted. MLCS: 1 - 21 [AQA-DF]. Rs: 0.998	0.369634	0.826	SpI score=12.9196	0	0	Unknown function
A0A0D5YC66	Methionyl-tRNA formyltransferase	ABUW_0025	fmt	Sec SP predicted. MLCS: 1 - 17 [ALA-AL]. Rs: 0.953	0.125985	0.360	CYT score=-0.200913	0	0	Protein synthesis
Q2FD63	Macrolide export protein MacA	ABUW_0034	macA_2	Sec SP predicted. MLCS: 1 - 25 [SKE-AP]. Rs: 0.986	0.875056	0.610	SpII score=18.7523	0	0	Antibiotic resistance
A0A059ZEN4	Polyketide cyclase/dehydrase	ABUW_0040	ABUW_0040	Sec SP predicted. MLCS: 1 - 21 [TGA-AS]. Rs: 0.989	0.872630	0.740	SpI score=12.0307	0	0	Fatty acid and phospholipid metabolism
V5V8H7	Putative lipoprotein-34	ABUW_0060	ABUW_0060	Sec SP predicted. MLCS: 1 - 23 [RFA-LN]. Rs: 0.999	0.949709	0.694	SpII score=13.5729	0	0	Cell envelope
A0A0D5YCG8	Signal peptide protein	ABUW_0135	ABUW_0135	Sec SP predicted. MLCS: 1 - 21 [TFA-AE]. Rs: 0.998	0.937253	0.724	SpI score=20.2295	0	0	Unknown function
A0A0D5YD86	PF09917 family protein	ABUW_0139	ABUW_0139	Sec SP predicted. MLCS: 1 - 19 [ANA-AD]. Rs: 0.999	0.942517	0.908	SpI score=22.236	0	0	Unknown function
A0A0D5YDD6	D-alanine--D-alanine ligase	ABUW_0148	ddlB	Sec SP predicted. MLCS: 1 - 22 [ERA-VS]. Rs: 0.975	0.131608	0.154	CYT score=-0.200913	0	0	Cell envelope
A0A0B9W7U0	Putative porin	ABUW_0166	ABUW_0166	Sec SP predicted. MLCS: 1 - 22 [ANA-YQ]. Rs: 0.999	0.954522	0.890	SpI score=24.4957	0	0	Unknown function
A0A0D5YCM9	Uncharacterized protein	ABUW_0216	ABUW_0216	Sec SP predicted. MLCS: 1 - 18 [ALA-VT]. Rs: 0.977	0.937676	0.690	SpI score=11.736	0	0	Unknown function
A0A0D5YDS1	Uncharacterized protein	ABUW_0263	ABUW_0263	Sec SP predicted. MLCS: 1 - 29 [SYV-DP]. Rs: 0.979	0.945266	0.516	SpII score=15.889	0	0	Unknown function
A0A0D5YCW8	Fimbrial assembly protein PilQ	ABUW_0294	comQ	Sec SP predicted. MLCS: 1 - 23 [ASA-QV]. Rs: 0.999	0.934005	0.680	SpI score=8.26188	0	0	Cell envelope
A0A0D8G9Q7	Superoxide dismutase [Cu-Zn]	ABUW_0339	sodC	Sec SP predicted. MLCS: 1 - 34 [AHA-LT]. Rs: 0.996	0.901894	0.537	SpII score=14.7971	0	0	Response to oxidative stress
A0A059ZHN2	Signal peptide	ABUW_0356	ABUW_0356	Sec SP predicted. MLCS: 1 - 32 [ASA-QV]. Rs: 0.975	0.965598	0.789	SpI score=21.3194	0	0	Unknown function
A0A0D5YEL0	Uncharacterized protein	ABUW_0375	ABUW_0375	Sec SP predicted. MLCS: 1 - 25 [VRS-QV]. Rs: 0.970	0.843828	0.673	SpII score=20.4377	0	0	Unknown function
A0A0D5YEL2	Inositol-1-monophosphatase	ABUW_0380	suhB	Sec SP predicted. MLCS: 1 - 28 [ARA-AQ]. Rs: 0.963	0.077396	0.291	CYT score=-0.200913	0	0	Energy metabolism
V5V9K9	Putative phospholipid-binding protein MlaC	ABUW_0386	mlaC	Sec SP predicted. MLCS: 1 - 24 [AFA-AP]. Rs: 1.000	0.910760	0.826	SpI score=14.7115	0	0	Transport and binding proteins
A0A0D5YD51	Cytokinin riboside 5'-monophosphate phosphoribohydrolase	ABUW_0389	yvdD_2	Sec SP predicted. MLCS: 1 - 19 [IFQ-QI]. Rs: 0.914	0.076250	0.212	SpI score=0.389632	0	0	Unknown function
V5V9H7	50S ribosomal protein L2	ABUW_0409	rplB	No SP predicted. Rs: 1.000	0.714555	0.142	CYT score=-0.200913	0	0	Protein synthesis
A0A059ZGZ2	50S ribosomal protein L6	ABUW_0421	rplF	No SP predicted. Rs: 0.906	0.921136	0.185	CYT score=-0.200913	0	0	Protein synthesis
A0A0D5YET6	PF11306 family protein	ABUW_0459	ABUW_0459	Sec SP predicted. MLCS: 1 - 30 [ALA-MS]. Rs: 0.996	0.955713	0.794	SpI score=21.0497	0	0	Unknown function
A0A0D5YD61	Transglycosylase SLT domain protein	ABUW_0465	slt_3	Sec SP predicted. MLCS: 1 - 24 [SYA-AE]. Rs 0.998	0.820718	0.820	SpI score=16.2422	0	0	Cell envelope
V5V9T3	Ribonuclease I	ABUW_0466	ABUW_0466	Sec SP predicted. MLCS: 1 - 32 [LHA-EP]. Rs: 0.992	0.898711	0.391	SpI score=6.76758	0	0	Transcription
Q9L4P2	OXA-23	ABUW_0563	ari-1	Sec SP predicted. MLCS: 1 - 20 [CTV-QH]. Rs: 0.934	0.124731	0.522	SpII score=7.79003	0	0	Antibiotic resistance
A0A090B0M2	Sel1 repeat protein	ABUW_0664	ABUW_0664	Sec SP predicted. MLCS: 1 - 19 [IFA-AD]. Rs: 0.998	0.947464	0.924	SpI score=19.7066	0	0	Protein fate
A0A0D5YDS8	DUF1176 domain-containing protein	ABUW_0709	ABUW_0709	Sec SP predicted. MLCS: 1 - 19 [SFA-QD]. Rs: 1.000	0.927522	0.713	SpI score=17.9895	0	0	Unknown function
A0A0D5YFC4	NTE family protein RssA	ABUW_0823	rssA_1	Sec SP predicted. MLCS: 1 - 34 [IKA-RE]. Rs: 0.972	0.724116	0.439	SpII score=5.86691	0	0	Fatty acid and phospholipid metabolism
A0A0B9X9I7	DcaP-like protein	ABUW_0826	ABUW_0826	Sec SP predicted. MLCS: 1 - 29 [ANA-AT]. Rs: 1.000	0.957245	0.760	SpI score=13.4453	0	0	Transport and binding proteins
Q2FD95	AdeA/AdeI family multidrug efflux RND transporter periplasmic adaptor subunit	ABUW_0844	adeI	Sec SP predicted. MLCS: 1 - 28 [SKG-SD]. Rs: 0.937	0.962051	0.623	SpII score=18.6498	0	0	Transport and binding proteins
V5VBV8	Outer-membrane lipoprotein carrier protein	ABUW_0850	lolA	Sec SP predicted. MLCS: 1 - 28 [AFA-AP]. Rs: 1.000	0.952232	0.927	SpI score=25.1318	0	0	Protein fate
A0A0Q1DNT0	Succinate-CoA ligase [ADP-forming] subunit alpha	ABUW_0876	sucD	Sec SP predicted. MLCS: 1 - 28 [AQA-LD]. Rs: 0.943	0.301848	0.140	CYT score=-0.200913	0	0	Energy metabolism
A0A0D5YF99	Carbamoyl-phosphate synthase small chain	ABUW_0894	carA	Sec SP predicted. MLCS: 1 - 22 [IGA-TG]. Rs: 0.986	0.269017	0.204	SpI score=-0.0909364	0	0	Purines, pyrimidines, nucleosides, and nucleotides
A0A0D5YEE4	Metallo-beta-lactamase domain protein	ABUW_0920	ytnP	No SP. Rs: 0.939	0.931781	0.101	CYT score=-0.200913	0	0	Antibiotic resistance
V5VAD5	Peptidoglycan-associated lipoprotein	ABUW_0992	pal_1	Sec SP predicted. MLCS: 1 - 29 [GDA-SG]. Rs: 0.990	0.912386	0.583	SpII score=22.7919	0	0	Cell envelope
V5VAE8	7-cyano-7-deazaguanine synthase	ABUW_1012	queC	Sec SP predicted. MLCS: 1 - 22 [AWA-QA]. Rs: 0.995	0.073929	0.367	SpI score=2.3942	0	0	Unknown function
V5VAT6	ABC transporter permease	ABUW_1021	sbp_2	Sec SP predicted. MLCS: 1 - 21 [SFA-AQ]. Rs: 0.996	0.848207	0.833	SpI score=13.9335	0	0	Transport and binding proteins
V5VAG2	Periplasmic serine endoprotease DegP-like	ABUW_1027	mucD_1	Sec SP predicted. MLCS: 1 - 24 [ANA-AV]. Rs: 0.999	0.887731	0.660	SpI score=8.19702	0	0	Protein fate
A0A0D8GKH7	2-nitropropane dioxygenase	ABUW_1058	pyrD_2	Sec SP predicted. MLCS: 1 - 27 [ELA-AE]. Rs: 0.999	0.220677	0.420	SpI score=5.0295	0	0	Cellular processes
A0A0D5YFS0	Peptidase, M16 family	ABUW_1082	ptrA	Sec SP predicted. MLCS: 1 - 23 [SFA-QT]. Rs: 0.999	0.728142	0.822	SpI score=14.1822	0	0	Protein fate
V5VB00	PF04402 family protein	ABUW_1108	ABUW_1108	Sec SP predicted. MLCS: 1 - 21 [VFA-QD]. Rs: 1.000	0.884809	0.809	SpI score=14.5801	0	0	Unknown function
A0A0D8GKI2	Phosphate-binding protein PstS	ABUW_1115	pstS_3	Sec SP predicted. MLCS: 1 - 24 [AVA-AI] Rs: 0.996	0.953783	0.739	SpI score=22.1075	0	0	Transport and binding proteins
V5VBD5	ErfK/YbiS/YcfS/YnhG family	ABUW_1189	ykuD	Sec SP predicted. MLCS: 1 - 21 [ALA-AS]. Rs: 0.999	0.950074	0.916	SpI score=18.7128	0	0	Cell envelope
D6NSM8	Beta-lactamase ADC7	ABUW_1194	ampC	Sec SP predicted. MLCS: 14 - 36 [IYA-GN]. Rs: 0.917	0.843993	0.496	SpI score=5.57966	0	0	Antibiotic resistance
A0A0D5YG57	Aminopeptidase	ABUW_1203	pepN_2	Sec SP predicted. MLCS: 24 - 49 [IFA-SN]. Rs: 0.996	0.618086	0.528	SpI score=1.53431	0	0	Protein fate
A0A0D5YGS2	Alpha/beta hydrolase	ABUW_1210	ABUW_1210	Sec SP predicted. MLCS: 1 - 21 [LTA-CN]. Rs: 0.996	0.947006	0.690	SpII score=21.3172	0	0	Unknown function
V5VAU8	Superoxide dismutase	ABUW_1216	sodB	No SP. Rs: 0.955	0.917931	0.103	CYT score=-0.200913	0	0	Response to oxidative stress
V5VBL0	Lytic murein transglycosylase B	ABUW_1243	mltB	Sec SP predicted. MLCS: 1 - 28 [AQA-ND]. Rs: 0.999	0.826317	0.783	SpI score=15.767	0	0	Cell envelope
A0A0C2LH01	DUF4468 domain-containing protein	ABUW_1314	ABUW_1314	Sec SP predicted. MLCS: 1 - 18 [GCA-TT]. Rs: 0.973	0.946574	0.548	SpII score=20.9383	0	0	Unknown function
A0A090C137	3-phosphoshikimate 1-carboxyvinyltransferase	ABUW_1366	aroA	Sec SP predicted. MLCS: 1 - 27 [IVA-EK]. Rs: 0.978	0.076631	0.304	SpI score=1.23597	0	0	Amino acid biosynthesis
V5VB91	CsuA/B	ABUW_1487	ABUW_1487	Sec SP predicted. MLCS: 1 - 23 [TQA-AV]. Rs: 0.999	0.950067	0.795	SpI score=19.9761	0	0	Transport and binding proteins
V5VBJ4	Aconitate hydratase B	ABUW_1593	acnB§	No SP. Rs: 0.989	0.385962	0.091	CYT score=-0.200913	0	0	Fatty acid and phospholipid metabolism
A0A0D5YHU6	Nickel uptake substrate-specific transmembrane region	ABUW_1598	ABUW_1598	Sec SP predicted. MLCS: 1 - 18 [SLA-HE]. Rs: 0.997	0.894387	0.733	SpI score=10.7423	0	0	Transport and binding proteins
V5VC75	Putative biofilm synthesis protein	ABUW_1631	ABUW_1631	Sec SP predicted. MLCS: 1 - 23 [ANA-AT]. Rs: 0.998	0.926177	0.828	SpI score=19.3031	0	0	Unknown function
R4LBW2	Signal peptide	ABUW_1695	ABUW_1695	Sec SP predicted. MLCS: 1 - 27 [AMA-ET]. Rs: 0.999	0.812636	0.899	SpI score=16.9738	0	0	Unknown function
A0A059ZHT5	Tetratricopeptide repeat protein	ABUW_1746	ybgF_1	Sec SP predicted. MLCS: 1 - 21 [LYA-NI]. Rs: 0.998	0.936105	0.715	SpI score=9.11005	0	0	Protein fate
A0A0D5YHX0	Quinoprotein glucose dehydrogenase B	ABUW_1762	gdhB2	Sec SP predicted. MLCS: 1 - 25 [AFA-DI]. Rs: 0.999	0.928227	0.753	SpI score=7.30243	0	0	Cellular processes
A0A0D5YI37	Phospholipase	ABUW_1803	ABUW_1803	Sec SP predicted. MLCS: 1 - 29 [AYA-DT]. Rs: 1.000	0.920802	0.775	SpI score=14.0004	0	0	Fatty acid and phospholipid metabolism
A0A086HXI4	CTP synthase	ABUW_1825	pyrG§	Sec SP predicted. MLCS: 1 - 21 [ISA-AS]. Rs: 0.987	0.057967	0.317	SpI score=1.34202	0	0	Purines, pyrimidines, nucleosides, and nucleotides
A0A098SIC3	2-C-methyl-D-erythritol 4-phosphate cytidylyltransferase	ABUW_1830	ispD	Sec SP predicted. MLCS: 1 - 27 [RFS-KT]. Rs:0.942	0.143906	0.230	SpI score=0.325323	0	0	Biosynthesis of cofactors, prosthetic groups, and carriers
V5VD49	Molecular chaperone	ABUW_2053	fimC_1	Sec SP predicted. MLCS: 1 - 25 [AQA-EI]. Rs: 0.998	0.947665	0.704	SpI score=16.1197	0	0	Protein fate
A0A0D5YJ24	S-(hydroxymethyl)glutathione dehydrogenase	ABUW_2057	adhC	Sec SP predicted. MLCS: 1 - 20 [VEV-DV]. Rs: 0.856	0.138294	0.137	CYT score=-0.200913	0	0	Cellular processes
A0A0D5YHL1	2,3-dihydro-2,3-dihydroxybenzoate dehydrogenase	ABUW_2076	dhbA	Sec SP predicted. MLCS: 1 - 19 [AIA-KQ]. Rs:0.971	0.103093	0.243	SpI score=4.55959	0	0	Cellular processes
A0A0D5YIT2	Molybdate ABC transporter substrate-binding protein	ABUW_2079	modA	Sec SP predicted. MLCS: 1 - 29 [AKA-ES]. Rs: 0.999	0.776829	0.626	SpI score=8.37936	0	0	Transport and binding proteins
A0A0D5YHW5	ABC1 family protein	ABUW_2192	ubiB_3	Tat SP predicted. MLCS: 1 - 43 [LFS-SE]. Rs: 0.899	0.091222	0.325	SpI score=0.774263	0	0	Biosynthesis of cofactors, prosthetic groups, and carriers
A0A0D5YI49	Oligopeptidase A	ABUW_2224	prlC_1	Sec SP predicted. MLCS: 1 - 24 [ASA-EA]. Rs:0,997	0.524672	0.749	SpI score=12.5788	0	0	Protein fate
A0A077GP18	Chaperone SurA	ABUW_2268	surA	Sec SP predicted. MLCS: 1 - 32 [SFA-QP]. Rs: 1.000	0.424657	0.762	SpI score=16.0755	0	0	Protein fate
V5XWY4	Polyisoprenoid-binding protein YceI	ABUW_2293	ABUW_2293	Sec SP predicted. MLCS: 1 - 21 [TLA-AP]. Rs: 0.999	0.923555	0.873	SpI score=19.451	0	0	Unknown function
Q5I2N2	Beta-lactamase	ABUW_2300	bla-OXA-69	Sec SP predicted. MLCS: 1 - 25 [VTA-NP]. Rs: 0.992	0.594096	0.645	SpII score=13.3259	0	0	Antibiotic resistance
V5VDN7	Amino acid ABC transporter substrate-binding protein	ABUW_2333	gltI	Sec SP predicted. MLCS: 1 - 26 [IQA-AD]. Rs: 0.999	0.957286	0.732	SpI score=12.943	0	0	Transport and binding proteins
A0A077GKV3	Glutaminase-asparaginase	ABUW_2359	aspQ	Sec SP predicted. MLCS: 1 - 24 [LYA-KN]. Rs: 0.991	0.823629	0.842	SpI score=17.3321	0	0	Energy metabolism
V5VDR1	Tetratricopeptide repeat family protein	ABUW_2363	ABUW_2363	Sec SP predicted. MLCS: 1 - 24 [VYA-AR]. Rs: 0.988	0.126966	0.427	SpI score=7.46629	0	0	Protein fate
A0A0E1JLE1	Uncharacterized protein	ABUW_2383	ABUW_2383	Sec SP predicted. MLCS: 1 - 26 [SHA-AL]. Rs: 0.993	0.936597	0.830	SpI score=15.9074	0	0	Unknown function
A0A0D5YK68	Uncharacterized protein	ABUW_2616	ABUW_2616§§§	Sec SP predicted. MLCS: 1 - 19 [SLV-DD]. Rs: 0.872	0.096983	0.299	CYT score=-0.200913	0	0	Unknown function
A0A0D8GPY7	Uncharacterized protein	ABUW_2660	ABUW_2660	Sec SP predicted. MLCS: 1 - 20 [SYA-QS]. Rs: 0.996	0.841742	0.749	SpI score=13.0805	0	0	Unknown function
A0A0D5YKU8	Putative signal peptide	ABUW_2724	ABUW_2724	Sec SP predicted. MLCS: 1 - 24 [DKA-PE]. Rs: 0.980	0.684180	0.535	SpII score=24.2215	0	0	Unknown function
A0A0D5YJD8	Murein DD-endopeptidase MepM	ABUW_2738	mepM_1	Sec SP predicted. MLCS: 1 - 24 [AMA-EL]. Rs: 1.000	0.870257	0.860	SpI score=11.5496	0	0	Cell envelope
V5VEU8	M48 family peptidase	ABUW_2743	yggG_1	Sec SP predicted. MLCS: 1 - 29 [AGA-DT]. Rs: 0.992	0.892212	0.709	SpII score=22.1092	0	0	Protein fate
V5VFJ0	21 kDa hemolysin	ABUW_2845	ABUW_2845	Sec SP predicted. MLCS: 1 - 29 [GTA-PV]. Rs: 0.984	0.904079	0.704	SpII score=16.0724	0	0	Unknown function
A0A0E1JMR4	Heat shock protein	ABUW_2868	ABUW_2868	Sec SP predicted. MLCS: 1 - 24 [SNT-QA]. Rs: 0.964	0.945042	0.747	SpII score=10.5977	0	0	Response to oxidative stress
A0A059ZIQ0	Copper homeostasis protein	ABUW_2887	nlpE	Sec SP predicted. MLCS: 1 - 20 [CNK-HE]. Rs: 0.925	0.915385	0.623	SpII score=24.5619	0	0	Cell envelope
A0A0D5YLD9	Acyl-CoA thioesterase	ABUW_2912	tesA	No SP predicted. Rs: 0.439	0.943763	0.233	CYT score=-0.200913	0	0	Fatty acid and phospholipid metabolism
A0A0D5YL61	Lipase 1	ABUW_2914	lip1	Sec SP predicted. MLCS: 1 - 36 [AQA-AD]. Rs: 1.000	0.588508	0.873	SpI score=24.4375	0	0	Cellular processes
A0A0D5YK99	Aldose 1-epimerase	ABUW_2933	mro	Sec SP predicted. MLCS: 1 - 20 [ANA-AT]. Rs: 1.000	0.948851	0.815	SpI score=17.3396	0	0	Cellular processes
A0A0D5YHR1	Poly-beta-1,6-N-acetyl-D-glucosamine N-deacetylase PgaB	ABUW_2960	pgaB	Sec SP predicted. MLCS: 1 - 27 [ALA-NP]. Rs: 0.998	0.071619	0.223	CYT score=-0.200913	0	0	Biofilm formation
V5VG70	LysM domain/BON superfamily protein	ABUW_3106	ABUW_3106	No SP predicted. Rs: 0.830	0.918123	0.108	CYT score=-0.200913	0	0	Unknown function
V5VHN7	3-oxoacyl-(Acyl-carrier-protein) reductase	ABUW_3108	fabG_9§	Sec SP predicted. MLCS: 1 - 22 [AIA-QQ]. Rs: 0.992	0.180884	0.230	SpI score=2.77001	0	0	Fatty acid and phospholipid metabolism
V5VFX0	Malonyl CoA-acyl carrier protein transacylase	ABUW_3109	fabD_1§§	No SP predicted. Rs: 0.330	0.538336	0.181	CYT score=-0.200913	0	0	Fatty acid and phospholipid metabolism
A0A0D5YKU5	5'-methylthioadenosine nucleosidase	ABUW_3145	mtnN	Sec SP predicted. MLCS: 1 - 27 [NSS-VS]. Rs: 0.979	0.582415	0.540	SpII score=17.6419	0	0	Cellular processes
A0A0D5YKP8	Amidohydrolase	ABUW_3204	yxeP_1	Sec SP predicted. MLCS: 1 - 26 [LHA-EA]. Rs: 0.989	0.938289	0.423	SpI score=4.9212	0	0	Protein fate
V5VGJ7	Ribulose-phosphate 3-epimerase	ABUW_3231	rpe§	Sec SP predicted. MLCS: 1 - 20 [RLG-ED]. Rs: 0.731	0.075868	0.207	CYT score=-0.200913	0	0	Energy metabolism
A0A0D5YKT7	Lipoprotein	ABUW_3259	mlaA	Sec SP predicted. MLCS: 1 - 22 [AHA-QE]. Rs: 1.000	0.934280	0.665	SpI score=13.5624	0	0	Transport and binding proteins
V5VGP5	Pantothenate synthetase	ABUW_3295	panC§	Sec SP predicted. MLCS: 1 - 19 [ARA-AR]. Rs: 0.991	0.120034	0.181	CYT score=-0.200913	0	0	Biosynthesis of cofactors, prosthetic groups, and carriers
A0A059ZU29	DUF3298 domain-containing protein	ABUW_3348	ABUW_3348	Sec SP predicted. MLCS: 1 - 26 [PKS-DP]. Rs: 0.989	0.87263	0.670	SpII score=14.27	0	0	Unknown function
A0A0D5YMM6	LPS-assembly lipoprotein LptE	ABUW_3360	lptE	Sec SP predicted. MLCS: 1 - 29 [LKG-TN]. Rs: 0.955	0.290824	0.303	SpII score=13.03	0	0	Cell envelope
A0A077GA87	Enoyl-[acyl-carrier-protein] reductase [NADH]	ABUW_3365	fabI§	Sec SP predicted. MLCS: 1 - 29 [AQA-LH]. Rs: 0.968	0.092073	0.276	CYT score=-0.200913	0	0	Fatty acid and phospholipid metabolism
V5VH43	C-terminal processing peptidase family protein	ABUW_3385	prc	Sec SP predicted. MLCS: 1 - 28 [ARA-AT]. Rs: 0.998	0.682006	0.592	SpI score=7.74808	0	0	Protein fate
A0A0D5YLE2	L-asparaginase I, cytoplasmic	ABUW_3454	ABUW_3454	Sec SP predicted. MLCS: 1 - 17 [CIG-EP]. Rs: 0.793	0.307241	0.273	CYT score=-0.200913	0	0	Energy metabolism
A0A0D5YM30	Uncharacterized protein	ABUW_3571	ABUW_3571	Sec SP predicted. MLCS: 1 - 24 [GGA-SD]. Rs: 0.970	0.864760	0.664	SpII score=20.5736	0	0	Unknown function
V5VH86	50S ribosomal protein L1	ABUW_3593	rplA§	No SP. Rs: 0.218	0.945769	0.168	CYT score=-0.200913	0	0	Protein synthesis
A0A086HV98	Beta-lactamase enzyme family protein	ABUW_3638	pbpG	Sec SP predicted. MLCS: 1 - 36 [ADA-SQ]. Rs: 0.986	0.930813	0.435	SpI score=2.993	0	0	Antibiotic resistance
Q2FD46	Thioredoxin reductase	ABUW_3672	trxB	Sec SP predicted. MLCS: 1 - 24 [VYA-AR]. Rs: 0.989	0.215270	0.463	SpI score=9.26979	0	0	Energy metabolism
A0A0D5YME7	LysM domain/BON superfamily protein	ABUW_3722	ABUW_3722	Sec SP predicted. MLCS: 1 - 39 [VHA-TS]. Rs: 0.997	0.857837	0.540	SpI score=7.26442	0	0	Unknown function
A0A0D5YMK3	D-amino acid dehydrogenase	ABUW_3789	dadA2	Sec SP predicted. MLCS: 1 - 23 [RQG-AE]. Rs: 0.980	0.198249	0.256	SpI score=3.39032	0	0	Cellular processes
A0A0D5YNK7	UDP-glucose 6-dehydrogenase	ABUW_3818	ABUW_3818	Sec SP predicted. MLCS: 1 - 20 [LLA-EY]. Rs: 0.972	0.239833	0.469	CYT score=-0.200913	0	0	Cellular processes
V5RD05	UTP--glucose-1-phosphate uridylyltransferase	ABUW_3819	galU	Sec SP predicted. MLCS: 1 - 19 [LPA-SK]. Rs: 0.911	0.066547	0.260	CYT score=-0.200913	0	0	Cell envelope
A0A0F7YYU4	UDP-N-acetyl-mannosamine dehydrogenase	ABUW_3828	mnaB	Sec SP predicted. MLCS: 1 - 25 [TFA-AH]. Rs: 0.997	0.168611	0.488	SpI score=1.31476	1	0	Cellular processes
W8FNF9	Peptidyl-prolyl cis-trans isomerase	ABUW_3835	fklB	Sec SP predicted. MLCS: 1 - 19 [VFA-AA]. Rs: 0.991	0.135448	0.904	SpI score=19.8542	0	0	Protein fate
A0A0D5YNX0	Thiol:disulfide interchange protein	ABUW_3846	dsbA	Sec SP predicted. MLCS: 1 - 22 [AMA-AD]. Rs: 1.000	0.879912	0.905	SpI score=22.2592	0	0	Protein fate
A0A0D5YNY8	Metallo-beta-lactamase superfamily protein	ABUW_3876	ABUW_3876	Sec SP predicted. MLCS: 1 - 25 [ALA-QD]. Rs: 1.000	0.912783	0.815	SpI score=20.0875	0	0	Antibiotic resistance
A0A0D5YNU3	Membrane-bound lytic murein transglycosylase B	ABUW_3883	mltB_1	Sec SP predicted. MLCS: 1 - 20 [AQA-EL]. Rs: 0.999	0.856575	0.798	SpI score=17.6407	0	0	Cell envelope
A0A0D5YMJ1	N5-carboxyaminoimidazole ribonucleotide synthase	ABUW_3885	purK	Sec SP predicted. MLCS: 1 - 20 [AQA-AL]. Rs: 0.972	0.107219	0.239	CYT score=-0.200913	0	0	Purines, pyrimidines, nucleosides, and nucleotides
C5HUY1	Beta-lactamase	ABUW_4052	blaGES-11	Sec SP predicted. MLCS: 1 - 18 [AYA-SE]. Rs: 0.997	0.092198	0.604	SpI score=3.88651	0	0	Antibiotic resistance

## Sheet: Membrane proteins
UniProtKB Entry	Name	Locus tag	Gene name	PRED-TAT	SecretomeP 2.0	SignalP 4.1	LipoP 1.0	TMHMM 2.0	TOPCONS
				(SP, signal peptide; MLCS, most likely cleavage site; Rs, reliability score)	Thresholds = 0.5	D-cutoff 0.57	(SpI: signal peptidase I; SpIIsignal peptidase II; CYT: cytoplasmic)	No. of predicted TMHs	No. of predicted TM-helix
A0A081GU02	33-36 kDa outer membrane protein	ABUW_0187	ABUW_0187	Sec SP predicted. MLCS: 1 - 19 [AHA-YQ]. Rs: 1.000	0.949653	0.847	SpI score=21.768	0	0
V5V960	DNA/RNA non-specific endonuclease	ABUW_0234	nucA_2	1 - TM segment predicted: 19 - 38 - Reliability score: 0.670	0.946475	0.192	SpI score=6.87794	1	1
A0A0D5YDV2	Uncharacterized protein	ABUW_0297	ABUW_0297	1 - TM segment predicted: 14 - 33 - Reliability score: 0.970	0.931548	0.139	TMH score=3.4347	1	1
A0A0D5YFQ2	Rhombosortase	ABUW_0984	ABUW_0984	1 - Sec signal peptide predicted. Most likely cleavage site: 1 - 19 [AYS-AD] - Reliability score: 0.997	0.853347	0.800	SpI score=13.8139	1	1
A0A0D5YFH4	CSLREA domain protein	ABUW_0985	ABUW_0985	1 - Sec signal peptide predicted. Most likely cleavage site: 1 - 21 [LFA-DS] - Reliability score: 1.000	0.883245	0.874	SpI score=14.9581	1	1
C0L0K5	Carbapenem-associated resistance protein	ABUW_1015	carO	1 - Sec signal peptide predicted. Most likely cleavage site: 1 - 21 [AMA-DE] - Reliability score: 1.000	0.939025	0.880	SpI score=19.4511	0	1
A0A0D5YF26	Uncharacterized protein	ABUW_1128	ABUW_1128	1 - Sec signal peptide predicted. Most likely cleavage site: 1 - 25 [SYA-AD] - Reliability score: 1.000	0.959024	0.882	SpI score=16.5184	1	1
A0A0D5YGT7	Penicillin-binding protein 1B	ABUW_1358	mrcB	1 - TM segment predicted: 7 - 30 - Reliability score: 0.970	0.856869	0.124	TMH score=4.63391	1	1
A0A0D5YGE2	CsuC	ABUW_1632	ABUW_1632	1 - Sec signal peptide predicted. Most likely cleavage site: 1 - 21 [IYA-AT] - Reliability score: 0.999	0.936257	0.574	SpI score=13.589	1	1
A0A0D5YGK3	3-carboxymuconate cyclase	ABUW_1685	pgl_1	1 - TM segment predicted: 28 - 48 - Reliability score: 0.951	0.944909	0.333	CYT score=-0.200913	0	1
A0A0D5YGZ8	Uncharacterized protein	ABUW_1812	ABUW_1812	1 - TM segment predicted: 26 - 46 - Reliability score: 0.815	0.751121	0.178	SpI score=2.04701	1	1
A0A0E1JKW1	Peptidylprolyl isomerase	ABUW_2197	ppiD	1 - TM segment predicted: 10 - 27 - Reliability score: 0.963	0.870430	0.170	CYT score=-0.200913	1	1
V5VFL1	Probable malate:quinone oxidoreductase	ABUW_2973	mqo	2 - Sec signal peptide predicted. Most likely cleavage site: 1 - 30 [ASK-QV] - Reliability score: 0.990	0.925238	0.181	TMH score=7.47279	1	1
A0A0D5YMU6	Outer membrane protein W	ABUW_3583	ompW	1 - Sec signal peptide predicted. Most likely cleavage site: 1 - 19 [TFA-GN] - Reliability score: 0.927	0.838812	0.866	SpI score=15.1168	0	0
A0A059ZTU7	Membrane protein OprD	ABUW_3685	oprD_9	1 - Sec signal peptide predicted. Most likely cleavage site: 1 - 23 [AQA-SE] - Reliability score: 1.000	0.945014	0.821	SpI score=14.7531	0	0
A0A0D5YNM0	Tyrosine-protein kinase ptk	ABUW_3833	ptk	1 - TM segment predicted: 23 - 43 - Rs:0.933	0.158318	0.117	CYT score=-0.200913	2	2

## Sheet: Cytosolic proteins
UniProtKB Entry	Name	Locus tag	Gene name	PRED-TAT	SecretomeP 2.0	SignalP 4.1	LipoP 1.0	TMHMM 2.0	TOPCONS
				(SP, signal peptide; MLCS, most likely cleavage site; Rs, reliability score)	Thresholds = 0.5	D-cutoff 0.57	(SpI: signal peptidase I; SpIIsignal peptidase II; CYT: cytoplasmic)	No. of predicted TMHs	No. of predicted TM-helix
A0A0D5YNP4	Chaperone protein DnaK	ABUW_0007	dnaK	No SP predicted. Rs :0.790	0.350988	0.130	CYT score=-0.200913	0	0
A0A081H5Y7	Elongation factor Tu	ABUW_0026	tuf1	No SP predicted. Rs :0.081	0.049894	0.131	CYT score=-0.200913	0	0
A0A081H230	Carbamoyl-phosphate synthase large chain	ABUW_0031	carB	No SP predicted. Rs :0.878	0.064927	0.262	CYT score=-0.200913	0	0
A0A0D5YFU1	Valine-tRNA ligase	ABUW_0046	valS	No SP predicted. Rs:0.887	0.084077	0.104	CYT score=-0.200913	0	0
A0A0D5YI75	Bifunctional protein PutA	ABUW_0059	putA	No SP predicted. Rs:0.995	0.085187	0.098	CYT score=-0.200913	0	0
A0A0D5YEX2	Isocitrate dehydrogenase, NADP-dependent	ABUW_0087	idh	No SP predicted. Rs:0.854	0.092799	0.128	CYT score=-0.200913	0	0
V5VBF2	Phosphoenolpyruvate synthase	ABUW_0092	ppsA	No SP predicted. Rs: 0.974	0.056375	0.109	CYT score=-0.200913	0	0
V5V9Z3	2-oxoglutarate dehydrogenase	ABUW_0097	sucA	No SP predicted. Rs: 1.000	0.067392	0.112	CYT score=-0.200913	0	0
A0A059ZKD0	Malate dehydrogenase	ABUW_0102	maeB_1	No SP predicted. Rs: 0.917	0.080563	0.117	CYT score=-0.200913	0	0
A0A0D5YMV6	Isoleucine--tRNA ligase	ABUW_0151	ileS	No SP predicted. Rs :0.997	0.092884	0.107	CYT score=-0.200913	0	0
A0A0D5YDL1	Phosphoenolpyruvate carboxylase	ABUW_0163	ppc	No SP predicted. Rs: 1.000	0.097220	0.104	CYT score=-0.200913	0	0
A0A0D5YMY7	Fatty acid oxidation complex subunit alpha	ABUW_0164	fadB	No SP predicted. Rs :0.740	0.074902	0.118	CYT score=-0.200913	0	0
V5XVR9	Transketolase	ABUW_0180	tkt	No SP predicted. Rs: 0.984	0.096826	0.193	CYT score=-0.200913	1	0
A0A0D5YDR7	General stress protein 13	ABUW_0203	yugI	No SP predicted. Rs: 1.000	0.071011	0.116	CYT score=-0.200913	0	0
A0A0D5YE26	Oligopeptidase A	ABUW_0206	prlC	No SP predicted. Rs: 1.000	0.167199	0.100	CYT score=-0.200913	0	0
V5VB88	Malate dehydrogenase	ABUW_0208	mdh	No SP predicted. Rs: 0.926	0.226809	0.208	CYT score=-0.200913	0	0
A0A0D5YMB7	Phenylalanine--tRNA ligase beta subunit	ABUW_0241	pheT	No SP predicted. Rs: 0.985	0.070266	0.121	CYT score=-0.200913	0	0
A0A098SGG9	NADH-quinone oxidoreductase	ABUW_0255	nuoG	No SP predicted. Rs: 0.963	0.419061	0.126	CYT score=-0.200913	0	0
A0A0D5YDX4	Aspartyl/glutamyl-tRNA(Asn/Gln) amidotransferase subunit B	ABUW_0258	gatB	No SP predicted. Rs: 0.670	0.064890	0.112	CYT score=-0.200913	0	0
A0A0E1JJ30	Dihydroxy-acid dehydratase	ABUW_0290	ilvD	No SP predicted. Rs: 0.958	0.091494	0.207	CYT score=-0.200913	0	0
A0A0D5YGC7	Aminotransferase	ABUW_0323	aspC	No SP predicted. Rs: 0.601	0.207857	0.156	CYT score=-0.200913	0	0
A0A0D5YK72	ClpV1 family T6SS ATPase	ABUW_0331	clpV	No SP predicted. Rs: 0.551	0.086999	0.339	CYT score=-0.200913	0	0
A0A090B7K5	Tryptophan synthase beta chain	ABUW_0350	trpB1	No SP predicted. Rs: 0.999	0.108430	0.103	CYT score=-0.200913	0	0
A0A0D5YEI5	Glutamate dehydrogenase	ABUW_0354	gdh	No SP predicted. Rs: 0.999	0.080037	0.095	CYT score=-0.200913	0	0
V5V8B6	Cell division protein FtsZ	ABUW_0379	ftsZ	No SP predicted. Rs: 0.990	0.135882	0.107	CYT score=-0.200913	0	0
A0A0D5YDK1	Pyridine nucleotide-disulfide oxidoreductase family protein	ABUW_0381	ABUW_0208	No SP predicted. Rs: 0.155	0.124512	0.117	CYT score=-0.200913	0	0
V5VFT6	3-oxoacyl-ACP synthase	ABUW_0392	fabB_1	No SP predicted. Rs: 0.505	0.284992	0.189	CYT score=-0.200913	0	0
A0A081H8P8	DNA polymerase I	ABUW_0403	polA	No SP predicted. Rs: 0.978	0.106612	0.230	CYT score=-0.200913	0	0
V5VBY2	Bifunctional purine biosynthesis protein PurH	ABUW_0423	purH	No SP predicted. Rs: 0.965	0.069405	0.159	CYT score=-0.200913	0	0
A0A059ZEY9	Phosphoglucosamine mutase	ABUW_0425	glmM	No SP predicted. Rs: 0.908	0.089975	0.138	CYT score=-0.200913	0	0
A0A059ZR53	Acyl-CoA dehydrogenase	ABUW_0431	acdA	No SP predicted. Rs: 0.994	0.086631	0.113	CYT score=-0.200913	0	0
A0A0D5YNH4	Uncharacterized protein	ABUW_0443	ABUW_3829	No SP predicted. Rs: 0.994	0.249457	0.184	CYT score=-0.200913	0	0
A0A0D5YFJ5	Biofilm-associated protein	ABUW_0467	ABUW_0916	No SP predicted. Rs: 0.703	0.912999	0.099	CYT score=-0.200913	0	0
A0A086HW22	Alkyl hydroperoxide reductase subunit	ABUW_0533	ahpF_1	No SP predicted. Rs: 0.910	0.068589	0.107	CYT score=-0.200913	0	0
A0A0D5YEY6	Cna protein B-type domain protein	ABUW_0553	ABUW_1120	No SP predicted. Rs: 0.999	0.914517	0.095	CYT score=-0.200913	0	0
V5VHG2	Acyl-CoA synthetase	ABUW_0586	fadD_2	No SP predicted. Rs: 0.983	0.301687	0.108	CYT score=-0.200913	3	0
V5V9G0	3-phosphoglycerate dehydrogenase	ABUW_0602	serA	No SP predicted. Rs: 0.994	0.061788	0.134	CYT score=-0.200913	0	0
A0A0D5YKG5	DNA methylase N-4/N-6	ABUW_0605	ABUW_2998	No SP predicted. Rs: 1.000	0.050627	0.100	CYT score=-0.200913	0	0
A0A059ZPG7	2,3-bisphosphoglycerate-independent phosphoglycerate mutase	ABUW_0617	gpmI	No SP predicted. Rs: 0.997	0.063390	0.110	CYT score=-0.200913	0	0
A0A0D5YHN3	Transaldolase	ABUW_0643	tal	No SP predicted. Rs: 0.998	0.157233	0.106	CYT score=-0.200913	0	0
A0A0D5YL92	Phosphogluconate dehydratase	ABUW_0666	edd	No SP predicted. Rs: 0.995	0.062462	0.127	CYT score=-0.200913	0	0
V5VGV1	Phosphoenolpyruvate--protein phosphotransferase	ABUW_0686	ptsI_1	No SP predicted. Rs: 0.999	0.087791	0.114	CYT score=-0.200913	0	0
X2KZW3	Electron transfer flavoprotein subunit alpha	ABUW_0690	etfA	No SP predicted. Rs: 0.239	0.686314	0.139	CYT score=-0.200913	0	0
V5VIY3	Homoserine dehydrogenase	ABUW_0712	hom_3	No SP predicted. Rs: 0.191	0.070720	0.262	CYT score=-0.200913	0	0
V5V964	Acetyl-CoA hydrolase	ABUW_0713	cat1	No SP predicted. Rs: 0.927	0.052063	0.149	CYT score=-0.200913	0	0
A0A0D5YC78	Histidine kinase	ABUW_0715	mprB	No SP predicted. Rs: 0.992	0.093830	0.181	CYT score=-0.200913	0	0
V5VGW1	Transcription termination factor Rho	ABUW_0747	rho	No SP predicted. Rs: 0.876	0.077734	0.099	CYT score=-0.200913	0	0
A0A0D5YDJ8	4-aminobutyrate aminotransferase PuuE	ABUW_0818	gabT	No SP predicted. Rs: 0.982	0.084409	0.114	CYT score=-0.200913	0	0
A0A0D5YEX5	2,4-diaminobutyrate decarboxylase	ABUW_0836	ddc	No SP predicted. Rs: 1.000	0.259930	0.090	CYT score=-0.200913	0	0
V5VID9	ATP-dependent Clp protease ATP-binding subunit ClpX	ABUW_0847	clpX	No SP predicted. Rs: 0.999	0.066117	0.143	CYT score=-0.200913	0	0
V5VES9	Aspartokinase	ABUW_0865	lysC	No SP predicted. Rs: 0.985	0.062501	0.141	CYT score=-0.200913	0	0
A0A0B9W463	Nitrite/sulfite reductase	ABUW_0871	cysI	No SP predicted. Rs: 0.989	0.075551	0.112	CYT score=-0.200913	0	0
A0A0D5YFF8	Dihydrolipoyllysine-residue succinyltransferase component of 2-oxoglutarate dehydrogenase complex	ABUW_0872	sucB	No SP predicted. Rs: 0.987	0.071532	0.100	CYT score=-0.200913	0	0
U5QBK7	KorB	ABUW_0873	korB	No SP predicted. Rs: 0.661	0.689604	0.191	CYT score=-0.200913	0	0
A0A0Q2EFF7	Phosphoribosylamine--glycine ligase	ABUW_0874	purD	No SP predicted. Rs: 0.456	0.063734	0.110	CYT score=-0.200913	0	0
V5VA59	Phosphoribosylaminoimidazole-succinocarboxamide synthase	ABUW_0881	purC	No SP predicted. Rs: 0.998	0.048480	0.105	CYT score=-0.200913	0	0
A0A059ZI18	Glutamyl-tRNA(Gln) amidotransferase subunit A	ABUW_0893	gatA	No SP predicted. Rs: 0.999	0.593952	0.091	CYT score=-0.200913	0	0
A0A077GKK9	Dihydrolipoyl dehydrogenase	ABUW_0896	lpdG	No SP predicted. Rs: 0.919	0.053968	0.101	CYT score=-0.200913	0	0
A0A0D7RR33	DNA mismatch repair protein MutS	ABUW_0916	mutS	No SP predicted. Rs: 0.985	0.090769	0.098	CYT score=-0.200913	0	0
A0A077GRI0	Aldehyde dehydrogenase	ABUW_0944	gapN	No SP predicted. Rs: 0.993	0.087773	0.095	CYT score=-0.200913	0	0
A0A0D5YGI0	Diaminobutyrate--2-oxoglutarate aminotransferase	ABUW_0959	dat	No SP predicted. Rs: 0.971	0.100140	0.177	CYT score=-0.200913	0	0
B4YSY3	Threonine synthase	ABUW_0971	thrC_1	No SP predicted. Rs: 0.980	0.439076	0.166	CYT score=-0.200913	0	0
A0A0D5YKH2	Aspartate carbamoyltransferase	ABUW_1013	pyrB	No SP predicted. Rs: 0.998	0.063776	0.096	CYT score=-0.200913	0	0
A0A0D5YF39	Bifunctional glutamine synthetase adenylyltransferase/adenylyl-removing enzyme	ABUW_1043	glnE	No SP predicted. Rs: 0.999	0.119381	0.110	CYT score=-0.200913	0	0
V5VBC2	30S ribosomal protein S2	ABUW_1046	rpsB_2	No SP predicted. Rs: 0.982	0.386248	0.132	CYT score=-0.200913	0	0
R4L7N0	Uncharacterized protein	ABUW_1057	ABUW_1317	No SP predicted. Rs: 0.999	0.110461	0.119	CYT score=-0.200913	0	0
A0A0D5YC24	ABC transporter, ATP-binding protein	ABUW_1072	ABUW_0007	No SP predicted. Rs: 0.447	0.145405	0.177	CYT score=-0.200913	0	0
A0A0D5YD19	N-succinylarginine dihydrolase	ABUW_1109	astB	No SP predicted. Rs: 0.998	0.252595	0.140	CYT score=-0.200913	0	0
V5V9Z8	Tryptophan--tRNA ligase	ABUW_1110	trpS_2	No SP predicted. Rs: 0.994	0.071906	0.119	CYT score=-0.200913	0	0
V5VGJ0	NADH-quinone oxidoreductase subunit F	ABUW_1120	nuoF	No SP predicted. Rs: 0.980	0.172144	0.119	CYT score=-0.200913	0	0
V5VAA8	All-trans-nonaprenyl-diphosphate synthase	ABUW_1126	sdsA	No SP predicted. Rs: 0.999	0.103233	0.115	CYT score=-0.200913	0	0
V5VGF5	Alanine dehydrogenase/PNT, N-terminal domain protein	ABUW_1133	pntAA	No SP predicted. Rs: 0.898	0.243395	0.117	CYT score=-0.200913	0	0
V5VEI6	Outer membrane efflux family protein	ABUW_1204	bepC_2	No SP predicted. Rs: 0.993	0.657269	0.196	CYT score=-0.200913	0	0
V5V9R4	Cell shape determining, MreB/Mrl family protein	ABUW_1220	mreB	No SP predicted. Rs: 0.675	0.065529	0.298	CYT score=-0.200913	0	0
A0A0D5YJ03	Aerobactin synthase	ABUW_1235	iucC_1	No SP predicted. Rs: 0.999	0.099313	0.104	CYT score=-0.200913	0	0
G1D8S2	Aminoglycoside (3') phosphotransferase APH(3')-VI	ABUW_1317	aphA-6	No SP predicted. Rs: 0.999	0.126115	0.104	CYT score=-0.200913	0	0
A0A0D5YFB7	Folate-dependent protein for Fe/S cluster synthesis/repair in oxidative stress	ABUW_1446	ygfZ	No SP predicted. Rs: 0.660	0.313490	0.226	CYT score=-0.200913	0	0
A0A0Q2HWF1	Bacteriohemerythrin	ABUW_1531	ABUW_1531	No SP predicted. Rs: 1.000	0.100334	0.103	CYT score=-0.200913	0	0
V5V957	50S ribosomal protein L15	ABUW_1532	rplO	No SP predicted. Rs: 0.999	0.105495	0.101	CYT score=-0.200913	0	0
A0A0D5YEN2	Uncharacterized protein	ABUW_1537	ABUW_0971	No SP predicted. Rs: 0.925	0.895228	0.102	CYT score=-0.200913	0	0
A0A059ZP56	2-dehydro-3-deoxyphosphogluconate aldolase	ABUW_1555	eda	No SP predicted. Rs: 0.827	0.448805	0.143	CYT score=-0.200913	0	0
A0A0D5YLS0	Probable septum site-determining protein MinC	ABUW_1671	minC	No SP predicted. Rs: 0.978	0.131224	0.125	CYT score=-0.200913	0	0
A0A0D5YD42	1-deoxy-D-xylulose-5-phosphate synthase	ABUW_1725	dxs	No SP predicted. Rs: 0.957	0.073473	0.107	CYT score=-0.200913	0	0
A0A0D5YNM6	Nicotinate-nucleotide diphosphorylase	ABUW_1744	nadC	No SP predicted. Rs: 0.998	0.073860	0.095	CYT score=-0.200913	0	0
V5V8L4	Phosphoserine phosphatase	ABUW_1806	serB	No SP predicted. Rs: 0.990	0.112363	0.141	CYT score=-0.200913	0	0
A0A090C211	Glutaminase	ABUW_1905	glsA	No SP predicted. Rs: 0.992	0.060200	0.106	CYT score=-0.200913	0	0
A0A086HYC5	PilT/PilU family type 4a pilus ATPase	ABUW_2104	pilT_1	No SP predicted. Rs: 1.000	0.069666	0.097	CYT score=-0.200913	0	0
V5VBX3	UPF0176 protein A7M79_01885	ABUW_2177	yibN_1	No SP predicted. Rs: 0.991	0.060875	0.109	CYT score=-0.200913	0	0
A0A0D5YDZ4	Cystathionine beta-lyase	ABUW_2186	metC	No SP predicted. Rs: 0.706	0.226498	0.145	CYT score=-0.200913	0	0
V5VAD3	Succinate dehydrogenase	ABUW_2202	sdhB	No SP predicted. Rs: 1.000	0.090493	0.111	CYT score=-0.200913	0	0
V5VE03	D-glycero-alpha-D-manno-heptose 1-phosphate guanylyltransferase	ABUW_2265	hddC	No SP predicted. Rs: 0.839	0.042096	0.199	CYT score=-0.200913	0	0
A0A0D5YFB9	2-methylaconitate isomerase	ABUW_2287	prpF	No SP predicted. Rs: 0.925	0.608375	0.172	CYT score=-0.200913	1	0
A0A0D7TCB6	Queuine tRNA-ribosyltransferase	ABUW_2295	tgt	No SP predicted. Rs: 0.971	0.055515	0.163	CYT score=-0.200913	0	0
A0A077GRE9	Competence protein A	ABUW_2549	ABUW_2549	No SP predicted. Rs: 0.918	0.087895	0.188	CYT score=-0.200913	0	0
A0A0D5YJK4	Glutathione S-transferase	ABUW_2569	gst	No SP predicted. Rs: 0.928	0.099593	0.242	CYT score=-0.200913	0	0
V5VG33	Site-determining protein	ABUW_2634	minD	No SP predicted. Rs: 0.471	0.066548	0.185	CYT score=-0.200913	0	0
A0A0D5YN57	Uncharacterized protein	ABUW_2644	ABUW_3648	No SP predicted. Rs: 1.000	0.208968	0.096	CYT score=-0.200913	0	0
A0A0D8GGA6	Uncharacterized protein	ABUW_2655	ABUW_2655	No SP predicted. Rs: 0.998	0.259518	0.096	CYT score=-0.200913	0	0
A0A1A9LAX8	PKHD-type hydroxylase A7M90_00615	ABUW_2723	piuC	No SP predicted. Rs: 0.740	0.055782	0.104	CYT score=-0.200913	0	0
V5VHP3	Hypothetical YciO protein, TsaC/YrdC paralog	ABUW_2725	yciO	No SP predicted. Rs: 0.998	0.073847	0.097	CYT score=-0.200913	0	0
V5VFQ2	Deoxyuridine 5'-triphosphate nucleotidohydrolase	ABUW_2732	dut	No SP predicted. Rs: 0.963	0.063367	0.146	CYT score=-0.200913	0	0
V5VGY5	Uncharacterized protein	ABUW_2749	ABUW_3501	No SP predicted. Rs: 1.000	0.216036	0.093	CYT score=-0.200913	0	0
A0A0D5YE33	ATP-dependent DNA helicase RecG	ABUW_2907	recG	No SP predicted. Rs: 0.992	0.085884	0.147	CYT score=-0.200913	0	0
A0A0D5YLD5	Polyphosphate kinase	ABUW_2917	ppk	No SP predicted. Rs: 0.999	0.087734	0.126	CYT score=-0.200913	0	0
A0A0D5YFL3	Oxidoreductase alpha (Molybdopterin) subunit	ABUW_2936	ABUW_0944	No SP predicted. Rs: 0.737	0.183761	0.098	CYT score=-0.200913	0	0
A0A0D5YC82	Thiamine-monophosphate kinase	ABUW_2998	thiL	No SP predicted. Rs: 0.917	0.193461	0.095	CYT score=-0.200913	0	0
A0A0D5YHV3	HAD-superfamily hydrolase	ABUW_3032	ABUW_2177	No SP predicted. Rs: 1.000	0.130169	0.108	CYT score=-0.200913	0	0
V5VGM8	Thioredoxin	ABUW_3033	trxA	No SP predicted. Rs: 0.992	0.148813	0.097	CYT score=-0.200913	0	0
A0A059ZQ34	FHA domain protein	ABUW_3037	fhaA	No SP predicted. Rs: 0.998	0.097174	0.092	score=-0.200913	1	0
V5VC25	Uncharacterized protein	ABUW_3041	ABUW_1725	No SP predicted. Rs: 0.936	0.083002	0.117	score=-0.200913		0
V5VFU0	Pseudouridine synthase	ABUW_3042	rluD	No SP predicted. Rs: 1.000	0.095843	0.100	CYT score=-0.200913	0	0
A0A0D5YE03	Peptidase S24-like protein	ABUW_3048	ABUW_0747	No SP predicted. Rs: 0.953	0.848936	0.121	CYT score=-0.200913	0	0
A0A0D5YEV9	tRNA-dihydrouridine synthase B	ABUW_3049	dusB	No SP predicted. Rs: 0.996	0.107084	0.227	CYT score=-0.200913	0	0
V5VBA9	Anhydrase	ABUW_3065	yrdA_3	No SP predicted. Rs: 0.993	0.530582	0.098	CYT score=-0.200913	0	0
V5V9B5	50S ribosomal protein L19	ABUW_3086	rplS	No SP predicted. Rs: 0.999	0.517078	0.102	CYT score=-0.200913	0	0
A0A077GPE7	Uncharacterized protein	ABUW_3113	ABUW_1046	No SP predicted. Rs: 0.982	0.086118	0.107	CYT score=-0.200913	0	0
V5VGV2	Uncharacterized protein	ABUW_3172	ABUW_3267	No SP predicted. Rs: 0.999	0.584975	0.119	CYT score=-0.200913	0	0
V5V7Z6	Alcohol dehydrogenase	ABUW_3173	ahr	No SP predicted. Rs: 0.866	0.091375	0.116	CYT score=-0.200913	0	0
V5VIV0	50S ribosomal protein L10	ABUW_3198	rplJ	No SP predicted. Rs: 0.907	0.111423	0.163	CYT score=-0.200913	0	0
V5V8R6	Sulfurtransferase	ABUW_3261	ABUW_0102	No SP predicted. Rs: 0.999	0.064111	0.094	CYT score=-0.200913	0	0
A0A154E0J4	Bacterial regulatory, luxR family protein	ABUW_3267	exaE	No SP predicted. Rs: 0.984	0.077383	0.101	CYT score=-0.200913	0	0
V5V8H4	Hydrolase	ABUW_3270	ycaC_3	No SP predicted. Rs: 0.934	0.205634	0.108	CYT score=-0.200913	1	0
A0A0D5YDV4	Succinyl-diaminopimelate desuccinylase	ABUW_3276	dapE	No SP predicted. Rs: 0.923	0.088179	0.097	CYT score=-0.200913	0	0
A0A0D8FP49	Homoserine kinase	ABUW_3277	thrB	No SP predicted. Rs: 0.988	0.070881	0.114	CYT score=-0.200913	0	0
V5VGI5	GTPase Der	ABUW_3280	der	No SP predicted. Rs: 0.992	0.077312	0.162	CYT score=-0.200913	0	0
A0A0D8G998	Endopeptidase La	ABUW_3314	ABUW_3314	No SP predicted. Rs: 0.155	0.102555	0.193	CYT score=-0.200913	0	0
A0A0D5YLC4	Phosphomannomutase	ABUW_3356	algC	No SP predicted. Rs: 0.988	0.083344	0.129	CYT score=-0.200913	0	0
A0A0D5YL42	Anti-anti-sigma regulatory factor	ABUW_3373	ABUW_3261	No SP predicted. Rs: 0.987	0.091964	0.133	CYT score=-0.200913	0	0
A0A0D5YDI5	Uncharacterized protein	ABUW_3390	ABUW_0602	No SP predicted. Rs: 0.935	0.257820	0.095	CYT score=-0.200913	0	0
V5VCK2	L-threonine dehydratase	ABUW_3393	ilvA	No SP predicted. Rs: 0.941	0.082379	0.153	CYT score=-0.200913	0	0
V5VBS0	Amidophosphoribosyltransferase	ABUW_3394	purF	No SP predicted. Rs: 0.969	0.052489	0.157	CYT score=-0.200913	0	0
V5VDL9	Cysteine desulfurase IscS	ABUW_3400	iscS	No SP predicted. Rs: 0.972	0.072126	0.116	CYT score=-0.200913	0	0
A0A0D5YG62	tRNA uridine 5-carboxymethylaminomethyl modification enzyme MnmG	ABUW_3404	gidA	No SP predicted. Rs: 0.803	0.076980	0.158	CYT score=-0.200913	0	0
A0A0B4A3C4	Aspartate ammonia-lyase	ABUW_3455	aspA	No SP predicted. Rs: 0.999	0.111428	0.127	CYT score=-0.200913	0	0
V5V9Q1	DNA-directed RNA polymerase subunit alpha	ABUW_3468	rpoA_2	No SP predicted. Rs: 0.999	0.052651	0.139	CYT score=-0.200913	0	0
A0A0D5YMN7	Curved DNA-binding protein	ABUW_3501	cbpA	No SP predicted. Rs: 1.000	0.903801	0.099	CYT score=-0.200913	0	0
A0A0D5YM93	Riboflavin biosynthesis protein RibD	ABUW_3515	ribD	No SP predicted. Rs: 0.998	0.095328	0.128	CYT score=-0.200913	0	0
A0A0D5YEP4	Conserved domain protein	ABUW_3572	ABUW_0690	No SP predicted. Rs: 0.996	0.111725	0.103	CYT score=-0.200913	0	0
A0A0D5YMV7	tRNA pseudouridine synthase A	ABUW_3592	truA	No SP predicted. Rs: 0.993	0.066271	0.116	CYT score=-0.200913	0	0
A0A098SE84	Pyridoxine/pyridoxamine 5'-phosphate oxidase	ABUW_3598	pdxH	No SP predicted. Rs: 0.965	0.201258	0.116	CYT score=-0.200913	0	0
A0A0D5YEA9	DNA polymerase III subunit epsilon	ABUW_3605	ABUW_0553	No SP predicted. Rs: 0.975	0.077324	0.165	CYT score=-0.200913	0	0
V5VAL2	Uncharacterized protein	ABUW_3636	ABUW_3636	No SP predicted. Rs: 0.974	0.069803	0.111	CYT score=-0.200913	0	0
V5VB46	30S ribosomal protein S5	ABUW_3637	rpsE	No SP predicted. Rs: 0.963	0.526849	0.114	CYT score=-0.200913	0	0
V5VCB2	3-hydroxyacyl-[acyl-carrier-protein] dehydratase FabZ	ABUW_3643	fabZ	No SP predicted. Rs: 0.851	0.058556	0.114	CYT score=-0.200913	0	0
V5VE83	GntR family transcriptional regulator	ABUW_3648	csiR_1	No SP predicted. Rs: 1.000	0.114986	0.137	CYT score=-0.200913	0	0
Q5DL44	7-carboxy-7-deazaguanine synthase	ABUW_3652	queE	No SP predicted. Rs :0.807	0.080249	0.142	CYT score=-0.200913	0	0
A0A059ZTU2	Amidase	ABUW_3689	ycaC_1	No SP predicted. Rs: 0.711	0.164553	0.134	CYT score=-0.200913	0	0
A0A098SGE7	DUF1852 domain-containing protein	ABUW_3829	ABUW_3829	No SP predicted. Rs: 0.999	0.335435	0.128	CYT score=-0.200913	0	0
A0A0D5YF90	Anthranilate synthase component 2	ABUW_3838	trpG	No SP predicted. Rs :0.918	0.171094	0.113	CYT score=-0.200913	0	0
Q9ZAJ4	Ferric uptake regulation protein	ABUW_3862	fur	No SP predicted. Rs: 1.000	0.052060	0.131	CYT score=-0.200913	0	0
V5VIA3	Acetolactate synthase	ABUW_3879	ilvH	No SP predicted. Rs: 0.997	0.087072	0.125	CYT score=-0.200913	0	0
V5V915	ATP-dependent RNA helicase	ABUW_4024	deaD	No SP predicted. Rs: 0.957	0.455866	0.119	CYT score=-0.200913	0	0
V5VFD6	Fe/S biogenesis protein NfuA	ABUW_4087	nfuA	No SP predicted. Rs: 0.978	0.729357	0.121	CYT score=-0.200913	0	0
